# Supplementary material for: Learning from safety incidents in high-reliability organizations: a systematic review of learning tools that could be adapted and used in healthcare
Source: Int J Qual Health Care. 2021 Mar 17;33(1):mzab046. doi: 10.1093/intqhc/mzab046 (PMC8271183; doi:10.1093/intqhc/mzab046)
Supplement: mzab046_Supp [file mzab046_supp.zip]

Archive with 2 entries (2 files):
- Supplementary material Data extraction sheet revised final.doc
- Supplementary material document search terms260121.doc
